# Supplementary material for: Synergy of the microRNA Ratio as a Promising Diagnosis Biomarker for Mucinous Borderline and Malignant Ovarian Tumors
Source: Int J Mol Sci. 2023 Nov 6;24(21):16016. doi: 10.3390/ijms242116016 (PMC10649586; doi:10.3390/ijms242116016)
Supplement: Supplementary file 1 [file ijms-24-16016-s001.zip]

Archive with 5 entries (5 files):
- Diapositive1.PNG
- Diapositive2.PNG
- Diapositive3.PNG
- Diapositive4.PNG
- Diapositive5.PNG
